# Supplementary material for: Loss of Surfactant Protein A Alters Perinatal Lung Morphology and Susceptibility to Hyperoxia-Induced Bronchopulmonary Dysplasia
Source: Antioxidants (Basel). 2024 Oct 28;13(11):1309. doi: 10.3390/antiox13111309 (PMC11591242; doi:10.3390/antiox13111309)
Supplement: Supplementary file 1 [file antioxidants-13-01309-s001.zip]

Archive with 1 entries (1 files):
- antioxidants-3260096-supplementary.pdf
